# Supplementary material for: Statin Use and Major Adverse Cardiovascular Events Among Patients with Ischemic Heart Diseases: A Multi-Center Retrospective Study
Source: J Clin Med. 2025 Jan 30;14(3):908. doi: 10.3390/jcm14030908 (PMC11818335; doi:10.3390/jcm14030908)
Supplement: Supplementary file 1 [file jcm-14-00908-s001.zip]

Archive with 1 entries (1 files):
- jcm-3414661-supplementary.pdf
